# Supplementary material for: Peptides Bearing Multiple Post-Translational Modifications as Antigenic Targets for Severe Rheumatoid Arthritis Patients
Source: Int J Mol Sci. 2021 Dec 10;22(24):13290. doi: 10.3390/ijms222413290 (PMC8707147; doi:10.3390/ijms222413290)
Supplement: Supplementary file 1 [file ijms-22-13290-s001.zip]

Archive with 1 entries (1 files):
- ijms-1480609-supplementary.pdf
